# Supplementary material for: Intravital imaging of the murine subventricular zone with three photon microscopy
Source: Cereb Cortex. 2022 Jan 14;32(14):3057–67. doi: 10.1093/cercor/bhab400 (PMC9290563; doi:10.1093/cercor/bhab400)
Supplement: Suppl_Fig_2_bhab400 [file suppl_fig_2_bhab400.zip]

Archive with 1 entries (1 files):
- Suppl_Fig_2_bhab400.pdf
